# Supplementary material for: R-loop Mapping and Characterization During Drosophila Embryogenesis Reveals Developmental Plasticity in R-loop Signatures
Source: J Mol Biol. Author manuscript; Available in PMC 2022 Jul 15. (PMC9254486; doi:10.1016/j.jmb.2022.167645)
Supplement: Supplemental Table 1 [file NIHMS1818083-supplement-Supplemental_Table_1.xlsx]

## Sheet: Sheet1
Supplemental Table 1: Primers used in this study
Primer Name	Sequence
Act5C_Fwd	CCACGAGACCACCTACAACT
Act5C_Rev	TGATCTTCATGGTCGACGGT
Df31_Fwd	CTCAGACGCCTTTTCACCAT
Df31_Rev	TCGCAGCTGAGGAAGTTGAT
Psq263_Fwd	GTCTGTCCAATTGCTGCGG
Psq263_Rev	TGGCCACCCTCATCTACC
RpL18_Fwd	CTTGCCGAAGTGCTTGCA
RpL18_Rev	TGACCTTCGATCAACTGGCT
Zld162_Fwd	CAACGGAATAGGGTGGGAAT
Zld162_Rev	ACCCCGAATGTGATTAGCCA
Zld221_Fwd	CCACTGGGTTCTGGGTTTTG
Zld221_Rev	CAGTTGCCCGCCGATAATC
chr2RHet_Fwd	TTAAGCGCGGAAAGAAGATCA
chr2RHet_Rev	CAGTTTTGGCGTAGCTAGGGATA
Untranscribed_Fwd	TCAAGCCGAACCCTCTAAAAT
Untranscribed_Rev	AACGCCAACAAACAGAAAATG
