# Supplementary material for: R-loop Mapping and Characterization During Drosophila Embryogenesis Reveals Developmental Plasticity in R-loop Signatures
Source: J Mol Biol. Author manuscript; Available in PMC 2022 Jul 15. (PMC9254486; doi:10.1016/j.jmb.2022.167645)
Supplement: Supplemental Table 2 [file NIHMS1818083-supplement-Supplemental_Table_2.xlsx]

## Sheet: Sheet1
Supplemental Table 2: GO analysis of R-loop forming genes
S2 cell (total)									S2 cell (unique)
PANTHER GO-Slim Biological Process	#	#	expected	Fold Enrichment	+/-	P value			GO biological process complete	#	#	expected	Fold Enrichment	+/-	P value
regulation of transcription by RNA polymerase II	603	243	101.05	2.4	+	1.21e-25			cellular process	7322	914	764.46	1.2	+	1.64e-10
transcription by RNA polymerase II	645	250	108.08	2.31	+	2.25e-24			biological regulation	4402	564	459.6	1.23	+	0.000134
cell surface receptor signaling pathway	133	56	22.29	2.51	+	6.76e-05			regulation of biological process	3964	513	413.87	1.24	+	0.000299
negative regulation of cellular process	233	79	39.04	2.02	+	0.000396			regulation of cellular process	3661	474	382.23	1.24	+	0.00133
chemical synaptic transmission	78	38	13.07	2.91	+	0.000538			localization	2243	306	234.18	1.31	+	0.00999
actin cytoskeleton organization	88	40	14.75	2.71	+	0.00111			transport	1717	241	179.27	1.34	+	0.0267
regulation of biological quality	253	81	42.4	1.91	+	0.00156
axonogenesis	36	23	6.03	3.81	+	0.00367
cell-cell adhesion	52	28	8.71	3.21	+	0.00397
animal organ development	29	20	4.86	4.12	+	0.00709
cAMP-mediated signaling	43	24	7.21	3.33	+	0.0126
regulation of adenylate cyclase activity	43	24	7.21	3.33	+	0.0126
protein phosphorylation	142	51	23.8	2.14	+	0.0137
adenylate cyclase-modulating G protein-coupled receptor signaling pathway	42	23	7.04	3.27	+	0.0242
regulation of cAMP-mediated signaling	42	23	7.04	3.27	+	0.0242
positive regulation of biological process	296	85	49.6	1.71	+	0.0295
negative regulation of nitrogen compound metabolic process	121	44	20.28	2.17	+	0.0378
2-3h embryo (total)									2-3h embryo (unique)
PANTHER GO-Slim Biological Process	#	#	expected	Fold Enrichment	+/-	P value			GO biological process complete	#	#	expected	Fold Enrichment	+/-	P value
regulation of transcription by RNA polymerase II	603	223	92.89	2.4	+	1.37e-23			biological regulation	4402	405	290.15	1.4	+	6.31e-11
transcription by RNA polymerase II	645	228	99.36	2.29	+	3.71e-22			regulation of biological process	3964	367	261.28	1.4	+	1.55e-09
animal organ development	29	22	4.47	4.92	+	0.000215			regulation of cellular process	3661	344	241.31	1.43	+	2.39e-09
protein phosphorylation	142	53	21.87	2.42	+	0.000293			cellular process	7322	591	482.62	1.22	+	7.62e-09
G protein-coupled receptor signaling pathway	93	41	14.33	2.86	+	0.000321			multicellular organism development	2280	233	150.28	1.55	+	8.36e-08
axonogenesis	36	24	5.55	4.33	+	0.000333			system development	1643	178	108.3	1.64	+	6.03e-07
cell-cell adhesion	52	28	8.01	3.5	+	0.000914			anatomical structure development	2635	253	173.68	1.46	+	2.79e-06
regulation of intracellular signal transduction	98	40	15.1	2.65	+	0.00213			developmental process	2765	260	182.25	1.43	+	9.4e-06
chemical synaptic transmission	78	34	12.02	2.83	+	0.00286			animal organ development	1148	129	75.67	1.7	+	6.01e-05
regulation of cellular component size	26	17	4.01	4.24	+	0.0223			multicellular organismal process	3487	305	229.84	1.33	+	0.000271
actin filament organization	60	27	9.24	2.92	+	0.0239			tube development	689	85	45.41	1.87	+	0.000714
cAMP-mediated signaling	43	22	6.62	3.32	+	0.0257			epithelium development	925	105	60.97	1.72	+	0.000966
regulation of adenylate cyclase activity	43	22	6.62	3.32	+	0.0257			animal organ morphogenesis	709	86	46.73	1.84	+	0.00105
negative regulation of RNA metabolic process	61	27	9.4	2.87	+	0.0282			regulation of macromolecule metabolic process	1989	190	131.1	1.45	+	0.00133
enzyme linked receptor protein signaling pathway	62	27	9.55	2.83	+	0.0338			tissue development	1000	110	65.91	1.67	+	0.00182
chemotaxis	31	18	4.78	3.77	+	0.0414			post-embryonic development	611	76	40.27	1.89	+	0.00207
positive regulation of cellular metabolic process	214	62	32.96	1.88	+	0.0435			imaginal disc development	538	69	35.46	1.95	+	0.00256
									anatomical structure morphogenesis	1456	146	95.97	1.52	+	0.00325
									regulation of metabolic process	2150	199	141.72	1.4	+	0.00487
									regulation of nitrogen compound metabolic process	1769	169	116.6	1.45	+	0.00647
									regulation of cellular metabolic process	1930	181	127.21	1.42	+	0.00899
									regulation of primary metabolic process	1797	170	118.45	1.44	+	0.012
									instar larval or pupal development	536	66	35.33	1.87	+	0.0194
									post-embryonic animal morphogenesis	444	57	29.27	1.95	+	0.0255
									tube morphogenesis	496	61	32.69	1.87	+	0.047
									tissue morphogenesis	589	69	38.82	1.78	+	0.0498
14-16h embryo (total)									14-16h embryo (unique)
PANTHER GO-Slim Biological Process	#	#	expected	Fold Enrichment	+/-	P value			GO biological process complete	#	#	expected	Fold Enrichment	+/-	P value
regulation of transcription by RNA polymerase II	603	185	82.24	2.25	+	3.59e-17			cellular process	7322	144	98.01	1.47	+	1.9e-08
transcription by RNA polymerase II	645	189	87.97	2.15	+	7.51e-16			anatomical structure development	2635	71	35.27	2.01	+	4.98e-06
chemical synaptic transmission	78	39	10.64	3.67	+	1.46e-06			multicellular organismal process	3487	85	46.67	1.82	+	5.07e-06
cell-cell adhesion	52	30	7.09	4.23	+	1.03e-05			multicellular organism development	2280	63	30.52	2.06	+	2.55e-05
positive regulation of cellular process	285	76	38.87	1.96	+	0.000924			signaling	1199	42	16.05	2.62	+	3.16e-05
protein phosphorylation	142	47	19.37	2.43	+	0.00104			developmental process	2765	71	37.01	1.92	+	3.69e-05
negative regulation of cellular process	233	66	31.78	2.08	+	0.00111			cell communication	1269	43	16.99	2.53	+	5.2e-05
axon guidance	29	19	3.96	4.8	+	0.00141			response to stimulus	2513	66	33.64	1.96	+	9.17e-05
cAMP-mediated signaling	43	23	5.86	3.92	+	0.00153			biological regulation	4402	96	58.92	1.63	+	9.89e-05
regulation of adenylate cyclase activity	43	23	5.86	3.92	+	0.00153			signal transduction	994	35	13.31	2.63	+	0.00063
adenylate cyclase-modulating G protein-coupled receptor signaling pathway	42	22	5.73	3.84	+	0.00339			behavior	515	24	6.89	3.48	+	0.000632
regulation of cAMP-mediated signaling	42	22	5.73	3.84	+	0.00339			system development	1643	47	21.99	2.14	+	0.00188
positive regulation of catalytic activity	76	30	10.37	2.89	+	0.00751			regulation of cellular process	3661	81	49	1.65	+	0.002
synapse organization	35	19	4.77	3.98	+	0.011			anatomical structure morphogenesis	1456	43	19.49	2.21	+	0.00294
regulation of membrane potential	43	21	5.86	3.58	+	0.0131			cellular component organization	2598	63	34.78	1.81	+	0.00366
transmembrane receptor protein tyrosine kinase signaling pathway	32	18	4.36	4.12	+	0.0131			regulation of biological process	3964	84	53.06	1.58	+	0.00607
animal organ development	29	17	3.96	4.3	+	0.0154			cellular response to stimulus	1476	42	19.76	2.13	+	0.0123
actin filament organization	60	25	8.18	3.06	+	0.0173			cell differentiation	1593	44	21.32	2.06	+	0.0151
ion transport	346	82	47.19	1.74	+	0.0197			cellular component organization or biogenesis	2757	64	36.9	1.73	+	0.016
regulation of phosphorylation	62	25	8.46	2.96	+	0.027			cellular developmental process	1605	44	21.48	2.05	+	0.0164
ncRNA metabolic process	220	8	30.01	0.27	-	0.0106			positive regulation of multicellular organismal process	203	13	2.72	4.78	+	0.0206
									positive regulation of biological process	1717	45	22.98	1.96	+	0.0341
